# Supplementary material for: Marrubium alysson L. Ameliorated Methotrexate-Induced Testicular Damage in Mice through Regulation of Apoptosis and miRNA-29a Expression: LC-MS/MS Metabolic Profiling
Source: Plants (Basel). 2022 Sep 3;11(17):2309. doi: 10.3390/plants11172309 (PMC9460399; doi:10.3390/plants11172309)
Supplement: Supplementary file 1 [file plants-11-02309-s001.zip]

Archive with 1 entries (1 files):
- Supplementary data Plants-1839763.pdf
